# Supplementary material for: Induction of Three New Secondary Metabolites by the Co-Culture of Endophytic Fungi Phomopsis asparagi DHS-48 and Phomopsis sp. DHS-11 Isolated from the Chinese Mangrove Plant Rhizophora mangle
Source: Mar Drugs. 2024 Jul 24;22(8):332. doi: 10.3390/md22080332 (PMC11355877; doi:10.3390/md22080332)
Supplement: Supplementary file 1 [file marinedrugs-22-00332-s001.zip]

Archive with 1 entries (1 files):
- marinedrugs-3081146-supplementary.pdf
